# Supplementary material for: Synthesis, Anti-Proliferative Evaluation and Mechanism of 4-Trifluoro Methoxy Proguanil Derivatives with Various Carbon Chain Length
Source: Molecules. 2021 Sep 24;26(19):5775. doi: 10.3390/molecules26195775 (PMC8510509; doi:10.3390/molecules26195775)
Supplement: Supplementary file 1 [file molecules-26-05775-s001.zip]

Archive with 1 entries (1 files):
- molecules-1363349-supplementary.pdf
